# Supplementary material for: ﻿Two new species of Phallus (Phallaceae) with a white indusium from China
Source: MycoKeys. 2021 Dec 16;85:109–25. doi: 10.3897/mycokeys.85.75309 (PMC8702534; doi:10.3897/mycokeys.85.75309)
Supplement: XML Treatment for Phallus cremeo-ochraceus [file mycokeys.85.75309-treatment1.xml]

<!DOCTYPE tp:taxon-treatment
  PUBLIC "-//TaxonX//DTD Taxonomic Treatment Publishing DTD v0 20100105//EN" "tax-treatment-NSO.dtd">
<tp:taxon-treatment xmlns:tp="http://www.plazi.org/taxpub"><tp:treatment-meta><kwd-group><label>Taxon classification</label><kwd>
              <named-content content-type="kingdom">Fungi</named-content>
            </kwd><kwd>
              <named-content content-type="order">Phallales</named-content>
            </kwd><kwd>
              <named-content content-type="family">Phallaceae</named-content>
            </kwd></kwd-group><mixed-citation publication-type="journal"><person-group><name><surname>Li</surname><given-names>Ting</given-names></name><name><surname>Deng</surname><given-names>Wang-Qiu</given-names></name><name><surname>Song</surname><given-names>Bin</given-names></name><name><surname>Zhang</surname><given-names>Ming</given-names></name><name><surname>Wang</surname><given-names>Mu</given-names></name><name><surname>Li</surname><given-names>Tai-Hui</given-names></name></person-group><article-title>﻿Two new species of <italic>Phallus</italic> (<tp:taxon-name><tp:taxon-name-part taxon-name-part-type="family">Phallaceae</tp:taxon-name-part></tp:taxon-name>) with a white indusium from China</article-title><source>MycoKeys</source><day>16</day><month>12</month><year>2021</year><volume>85</volume><fpage>109</fpage><lpage>125</lpage><pub-id pub-id-type="doi">10.3897/mycokeys.85.75309</pub-id></mixed-citation></tp:treatment-meta><tp:nomenclature><label>﻿</label><tp:taxon-name>
            <object-id xmlns:xlink="http://www.w3.org/1999/xlink" content-type="arpha" xlink:type="simple">7487B0A1-61F7-5609-93A5-59A261F5EE62</object-id>
            <tp:taxon-name-part taxon-name-part-type="genus" reg="Phallus">Phallus</tp:taxon-name-part>
            <tp:taxon-name-part taxon-name-part-type="species" reg="cremeo-ochraceus">cremeo-ochraceus</tp:taxon-name-part>
            <object-id xmlns:xlink="http://www.w3.org/1999/xlink" content-type="mycobank" xlink:type="simple">MycoBank No: 840963</object-id>
          </tp:taxon-name><tp:taxon-authority> T. Li, T.H. Li &amp; W.Q. Deng</tp:taxon-authority><tp:taxon-status xmlns:xlink="http://www.w3.org/1999/xlink" xlink:type="simple">sp. nov.</tp:taxon-status><xref ref-type="fig" rid="F3">Figures 3</xref><xref ref-type="fig" rid="F5">, 5a–c</xref></tp:nomenclature><tp:treatment-sec sec-type="diagnosis" id="SECID0EQ3BG"><title>Diagnosis.</title><p>Similar to <italic><tp:taxon-name><tp:taxon-name-part taxon-name-part-type="genus" reg="Phallus">Phallus</tp:taxon-name-part><tp:taxon-name-part taxon-name-part-type="species" reg="indusiatus">indusiatus</tp:taxon-name-part></tp:taxon-name></italic> with an indusium almost touching ground, but mainly characterized by the cream to ochraceous receptacle, white to very slightly pinkish indusium and pseudostipe, white to pinkish volva, and basidiospores up to 4.0 × 1.7 µm.</p><fig id="F3" position="float" orientation="portrait"><object-id xmlns:xlink="http://www.w3.org/1999/xlink" content-type="doi" xlink:type="simple">10.3897/mycokeys.85.75309.figure3</object-id><object-id xmlns:xlink="http://www.w3.org/1999/xlink" content-type="arpha" xlink:type="simple">C84F3178-2663-58A3-9CDA-A48466BB615B</object-id><label>Figure 3.</label><caption><p>Basidiomata of <italic><tp:taxon-name><tp:taxon-name-part taxon-name-part-type="genus" reg="Phallus">Phallus</tp:taxon-name-part><tp:taxon-name-part taxon-name-part-type="species" reg="cremeo">cremeo</tp:taxon-name-part></tp:taxon-name>-<tp:taxon-name><tp:taxon-name-part taxon-name-part-type="genus" reg="Phallus"/><tp:taxon-name-part taxon-name-part-type="species" reg="ochraceus">ochraceus</tp:taxon-name-part></tp:taxon-name></italic><bold>a-c</bold><named-content xmlns:xlink="http://www.w3.org/1999/xlink" content-type="dwc:institutional_code" xlink:type="simple">GDGM</named-content> 80700 <bold>d</bold><named-content xmlns:xlink="http://www.w3.org/1999/xlink" content-type="dwc:institutional_code" xlink:type="simple">GDGM</named-content> 85857. Scale bars: 5 cm (<bold>a</bold>), 2 cm (<bold>b, d</bold>), 1 cm (<bold>c</bold>).</p></caption><graphic xmlns:xlink="http://www.w3.org/1999/xlink" xlink:href="mycokeys-85-109-g003.jpg" position="float" orientation="portrait" xlink:type="simple" id="oo_624188.jpg"><uri content-type="original_file" xlink:type="simple">https://binary.pensoft.net/fig/624188</uri></graphic></fig><p><bold><italic>Holotype</italic></bold>. China. Guizhou Province, Libo County, Xiaoqikong Scenic Area (<named-content xmlns:xlink="http://www.w3.org/1999/xlink" content-type="dwc:verbatimCoordinates" xlink:type="simple"><named-content content-type="geo-json" specific-use="{&#34;type&#34;:&#34;Point&#34;,&#34;coordinates&#34;:[107.737778,25.253333]}" id="NCID0E65BG" xlink:type="simple">25°15'12"N, 107°44'16"E</named-content></named-content>, alt. 428 m), Zhang Ming, 2 July 2020 (<named-content xmlns:xlink="http://www.w3.org/1999/xlink" content-type="dwc:institutional_code" xlink:type="simple">GDGM</named-content> 80700).</p><p>Immature basidioma globose to subglobose, 55 × 50 mm, white to pinkish (9A2), purplish pink (14A4) when injured, smooth to very slightly rimose-areolate, attached to substrate by pinkish white to pinkish (9A2) rhizomorphs. Exoperidium membranous; endoperidium gelatinous, hyaline. Expanded basidioma up to 240 mm high when fresh. Receptacle 42–50 mm high, 50–60 mm broad, campanulate, cream to ochraceous (4A3-5), reticulated with irregularly ridges up to 4.0 mm deep, covered with gleba; apex truncate, with a pale yellow (4A2), prominent disc up to 15 mm in diam. Gleba olive brown (4E4-6, 4F5-8), mucilaginous. Pseudostipe subcylindrical, constricted at apex, enlarged downwards, 200–220 mm high when mature, 22–27/32–38/40–45 mm broad (apex/middle/base), white (9A1) to slightly pinkish white (9A2), spongiform, hollow; pseudostipe wall 6–9 mm thick, usually consisting of small irregular chambers up to 3 mm. Volva obovate, 47–52 mm high, 40–45 mm broad, smooth, pinkish (9A2). Indusium well-developed, almost touching ground, white to very slightly pinkish, 190–210 mm in length, attached to the apex of pseudostipe, with polygonal to irregular meshes; meshes 7–20 mm wide, 2–4 mm thick. Rhizomorphs simple, yellowish white (4A2) to pinkish (9A2), 1–2 mm thick, about 20 mm long. Odour foetid (mainly from gleba). Taste mild.</p><p>Basidiospores (3.2–)3.5–3.8(–4.0) × 1.2–1.5(–1.7) μm, Q= (2.0–)2.3–2.7(–3.0), Q<sub>m</sub>= 2.5 ± 0.5, cylindrical to long ellipsoid, hyaline and light olivaceous in H<sub>2</sub>O and 5% KOH solution, inamyloid, thin-walled, smooth under light microscope. Hyphae of receptacle, pseudostipe and indusium hyaline or slightly yellowish, thin-walled, pseudoparenchymatic, consisting of globose to subglobose or irregularly globose cells up to 30 μm in diam. Hyphae of volva tubular and branched, 4–8 μm in diam., thin-walled, smooth, septate, with clamp-connections. Hyphae of rhizomorphs filamentous, up to 8.0 μm in diam., thin-walled, smooth, septate, rarely branched.</p></tp:treatment-sec><tp:treatment-sec sec-type="habitat" id="SECID0EP6BG"><title>Habitat and distribution.</title><p>Solitary or scattered on soil with decaying litter under bamboo groves. So far known only from southwestern China (Guizhou). Season: July.</p></tp:treatment-sec><tp:treatment-sec sec-type="etymology" id="SECID0EU6BG"><title>Etymology.</title><p>With reference to the cream to ochraceous color of receptacle.</p></tp:treatment-sec><tp:treatment-sec sec-type="material" id="SECID0EZ6BG"><title>Additional specimens examined.</title><p>China. Guizhou Province, Libo county, Xiaoqikong Scenic Area (<named-content xmlns:xlink="http://www.w3.org/1999/xlink" content-type="dwc:verbatimCoordinates" xlink:type="simple"><named-content content-type="geo-json" specific-use="{&#34;type&#34;:&#34;Point&#34;,&#34;coordinates&#34;:[107.684444,25.262778]}" id="NCID0EDAAI" xlink:type="simple">25°15'46"N, 107°41'4"E</named-content></named-content>, alt. 480 m), Zhang Ming, 2 July 2020, (<named-content xmlns:xlink="http://www.w3.org/1999/xlink" content-type="dwc:institutional_code" xlink:type="simple">GDGM</named-content> 85857).</p></tp:treatment-sec><tp:treatment-sec><!--Section generated to contain objects referenced in tp:taxon-treatment.--><fig id="F5" position="float" orientation="portrait"><object-id xmlns:xlink="http://www.w3.org/1999/xlink" content-type="doi" xlink:type="simple">10.3897/mycokeys.85.75309.figure5</object-id><object-id xmlns:xlink="http://www.w3.org/1999/xlink" content-type="arpha" xlink:type="simple">9EBC9823-2240-5595-9B60-D6270D10085A</object-id><label>Figure 5.</label><caption><p>Characteristics of <italic><tp:taxon-name><tp:taxon-name-part taxon-name-part-type="genus" reg="Phallus">Phallus</tp:taxon-name-part><tp:taxon-name-part taxon-name-part-type="species" reg="cremeo">cremeo</tp:taxon-name-part></tp:taxon-name>-<tp:taxon-name><tp:taxon-name-part taxon-name-part-type="genus" reg="Phallus"/><tp:taxon-name-part taxon-name-part-type="species" reg="ochraceus">ochraceus</tp:taxon-name-part></tp:taxon-name></italic><bold>a-c</bold> and <italic><tp:taxon-name><tp:taxon-name-part taxon-name-part-type="genus" reg="Phallus">Phallus</tp:taxon-name-part><tp:taxon-name-part taxon-name-part-type="species" reg="rigidiindusiatus">rigidiindusiatus</tp:taxon-name-part></tp:taxon-name></italic><bold>d-e</bold> under the light microscope. <bold>a, d</bold> basidiospores <bold>b, e</bold> pseudoparenchymatous hyphae from pseudostipe <bold>c, f</bold> hyphae from volva. Scale bars 5 µm (<bold>a–f</bold>).</p></caption><graphic xmlns:xlink="http://www.w3.org/1999/xlink" xlink:href="mycokeys-85-109-g005.jpg" position="float" orientation="portrait" xlink:type="simple" id="oo_624190.jpg"><uri content-type="original_file" xlink:type="simple">https://binary.pensoft.net/fig/624190</uri></graphic></fig></tp:treatment-sec></tp:taxon-treatment>
