# Supplementary material for: ﻿Two new species of Phallus (Phallaceae) with a white indusium from China
Source: MycoKeys. 2021 Dec 16;85:109–25. doi: 10.3897/mycokeys.85.75309 (PMC8702534; doi:10.3897/mycokeys.85.75309)
Supplement: XML Treatment for Phallus rigidiindusiatus [file mycokeys.85.75309-treatment2.xml]

<!DOCTYPE tp:taxon-treatment
  PUBLIC "-//TaxonX//DTD Taxonomic Treatment Publishing DTD v0 20100105//EN" "tax-treatment-NSO.dtd">
<tp:taxon-treatment xmlns:tp="http://www.plazi.org/taxpub"><tp:treatment-meta><kwd-group><label>Taxon classification</label><kwd>
              <named-content content-type="kingdom">Fungi</named-content>
            </kwd><kwd>
              <named-content content-type="order">Phallales</named-content>
            </kwd><kwd>
              <named-content content-type="family">Phallaceae</named-content>
            </kwd></kwd-group><mixed-citation publication-type="journal"><person-group><name><surname>Li</surname><given-names>Ting</given-names></name><name><surname>Deng</surname><given-names>Wang-Qiu</given-names></name><name><surname>Song</surname><given-names>Bin</given-names></name><name><surname>Zhang</surname><given-names>Ming</given-names></name><name><surname>Wang</surname><given-names>Mu</given-names></name><name><surname>Li</surname><given-names>Tai-Hui</given-names></name></person-group><article-title>﻿Two new species of <italic>Phallus</italic> (<tp:taxon-name><tp:taxon-name-part taxon-name-part-type="family">Phallaceae</tp:taxon-name-part></tp:taxon-name>) with a white indusium from China</article-title><source>MycoKeys</source><day>16</day><month>12</month><year>2021</year><volume>85</volume><fpage>109</fpage><lpage>125</lpage><pub-id pub-id-type="doi">10.3897/mycokeys.85.75309</pub-id></mixed-citation></tp:treatment-meta><tp:nomenclature><label>﻿</label><tp:taxon-name>
            <object-id xmlns:xlink="http://www.w3.org/1999/xlink" content-type="arpha" xlink:type="simple">9D120549-24DC-56C1-B213-A78C55784046</object-id>
            <tp:taxon-name-part taxon-name-part-type="genus" reg="Phallus">Phallus</tp:taxon-name-part>
            <tp:taxon-name-part taxon-name-part-type="species" reg="rigidiindusiatus">rigidiindusiatus</tp:taxon-name-part>
            <object-id xmlns:xlink="http://www.w3.org/1999/xlink" content-type="mycobank" xlink:type="simple">MycoBank No: 840965</object-id>
          </tp:taxon-name><tp:taxon-authority>T. Li, T.H. Li &amp; W.Q. Deng</tp:taxon-authority><tp:taxon-status xmlns:xlink="http://www.w3.org/1999/xlink" xlink:type="simple">sp. nov.</tp:taxon-status><xref ref-type="fig" rid="F4">Figures 4</xref><xref ref-type="fig" rid="F5">, 5d–f</xref></tp:nomenclature><tp:treatment-sec sec-type="diagnosis" id="SECID0E5BAI"><title>Diagnosis.</title><p>Characterized by a well-developed indusium with thick meshes, morphologically similar to <italic><tp:taxon-name><tp:taxon-name-part taxon-name-part-type="genus" reg="Phallus">Phallus</tp:taxon-name-part><tp:taxon-name-part taxon-name-part-type="species" reg="serratus">serratus</tp:taxon-name-part></tp:taxon-name></italic>, but different in its rigid, round or irregular meshes of indusium without serrated margin, and in smaller basidiospores.</p><fig id="F4" position="float" orientation="portrait"><object-id xmlns:xlink="http://www.w3.org/1999/xlink" content-type="doi" xlink:type="simple">10.3897/mycokeys.85.75309.figure4</object-id><object-id xmlns:xlink="http://www.w3.org/1999/xlink" content-type="arpha" xlink:type="simple">5A98E6F4-39D9-5876-AA34-1BE8A3666E91</object-id><label>Figure 4.</label><caption><p>Basidiomata of <italic><tp:taxon-name><tp:taxon-name-part taxon-name-part-type="genus" reg="Phallus">Phallus</tp:taxon-name-part><tp:taxon-name-part taxon-name-part-type="species" reg="rigidiindusiatus">rigidiindusiatus</tp:taxon-name-part></tp:taxon-name></italic>. <bold>a</bold><named-content xmlns:xlink="http://www.w3.org/1999/xlink" content-type="dwc:institutional_code" xlink:type="simple">GDGM</named-content> 54237 <bold>b</bold><named-content xmlns:xlink="http://www.w3.org/1999/xlink" content-type="dwc:institutional_code" xlink:type="simple">GDGM</named-content> 85470 <bold>c, e, f</bold><named-content xmlns:xlink="http://www.w3.org/1999/xlink" content-type="dwc:institutional_code" xlink:type="simple">GDGM</named-content> 81196 <bold>d</bold> 81195. Scale bars: 5 cm (<bold>a-c</bold>), 3 cm (<bold>d</bold>), 2 cm (<bold>e</bold>), 1 cm (<bold>f</bold>).</p></caption><graphic xmlns:xlink="http://www.w3.org/1999/xlink" xlink:href="mycokeys-85-109-g004.jpg" position="float" orientation="portrait" xlink:type="simple" id="oo_624189.jpg"><uri content-type="original_file" xlink:type="simple">https://binary.pensoft.net/fig/624189</uri></graphic></fig><fig id="F5" position="float" orientation="portrait"><object-id xmlns:xlink="http://www.w3.org/1999/xlink" content-type="doi" xlink:type="simple">10.3897/mycokeys.85.75309.figure5</object-id><object-id xmlns:xlink="http://www.w3.org/1999/xlink" content-type="arpha" xlink:type="simple">9EBC9823-2240-5595-9B60-D6270D10085A</object-id><label>Figure 5.</label><caption><p>Characteristics of <italic><tp:taxon-name><tp:taxon-name-part taxon-name-part-type="genus" reg="Phallus">Phallus</tp:taxon-name-part><tp:taxon-name-part taxon-name-part-type="species" reg="cremeo">cremeo</tp:taxon-name-part></tp:taxon-name>-<tp:taxon-name><tp:taxon-name-part taxon-name-part-type="genus" reg="Phallus"/><tp:taxon-name-part taxon-name-part-type="species" reg="ochraceus">ochraceus</tp:taxon-name-part></tp:taxon-name></italic><bold>a-c</bold> and <italic><tp:taxon-name><tp:taxon-name-part taxon-name-part-type="genus" reg="Phallus">Phallus</tp:taxon-name-part><tp:taxon-name-part taxon-name-part-type="species" reg="rigidiindusiatus">rigidiindusiatus</tp:taxon-name-part></tp:taxon-name></italic><bold>d-e</bold> under the light microscope. <bold>a, d</bold> basidiospores <bold>b, e</bold> pseudoparenchymatous hyphae from pseudostipe <bold>c, f</bold> hyphae from volva. Scale bars 5 µm (<bold>a–f</bold>).</p></caption><graphic xmlns:xlink="http://www.w3.org/1999/xlink" xlink:href="mycokeys-85-109-g005.jpg" position="float" orientation="portrait" xlink:type="simple" id="oo_624190.jpg"><uri content-type="original_file" xlink:type="simple">https://binary.pensoft.net/fig/624190</uri></graphic></fig><p><bold><italic>Holotype.</italic></bold> China. Guangdong Province, Jiangmen City, Yunkaishan National Nature Reserve. (<named-content xmlns:xlink="http://www.w3.org/1999/xlink" content-type="dwc:verbatimCoordinates" xlink:type="simple"><named-content content-type="geo-json" specific-use="{&#34;type&#34;:&#34;Point&#34;,&#34;coordinates&#34;:[111.210278,22.299167]}" id="NCID0EFGAI" xlink:type="simple">22°17'57"N, 111°12'37"E</named-content></named-content>, alt. 1350 m), Song Bin and Wen Huashu,10 June 2020 (<named-content xmlns:xlink="http://www.w3.org/1999/xlink" content-type="dwc:institutional_code" xlink:type="simple">GDGM</named-content> 81196).</p><p>Immature basidioma globose to subglobose, 55–65 × 50–57 mm, white (1A1), slightly yellowish white (4A2) to orange white (7A2) or pinkish white (10A2), partially darker to grayish brown (7D3), smooth, attached to substrate by grayish violet (17D5-7) rhizomorphs. Exoperidium membranous; endoperidium gelatinous, hyaline. Expanded basidioma big-sized, 220–240 mm high when fresh. Receptacle 40–50 mm high, 50–60 mm broad, campanulate to subconical, white (1A1) to yellowish white (3A2), reticulated with irregularly ridges up to 4.5 mm deep, covered with gleba; apex truncate, perforated, or with a white spongy expansion up to 8 mm high, 10 mm in diam. Gleba yellowish brown to linoleum brown (5E5-7), mucilaginous. Pseudostipe subcylindrical, constricted at apex, enlarged toward base, white (1A1), spongiform, hollow, 170–190 mm high, 15–20/28–35/35–40 mm broad (apex/middle/base); pseudostipe wall 5–9 mm thick, usually consisting of small irregular chambers in 1–3 mm width. Volva obovate, 55–65 mm high, 50–60 mm broad, smooth, brownish orange (7C6) to light brown (7D8). Indusium well-developed, expanded to 3/4–5/6 portion of pseudostipe, white, up to 170 mm in length, attached to apex of pseudostipe, with rigid polygonal to irregular meshes becoming gradually smaller from top to bottom, margin entire; meshes usually not serrated at margin, 5–20 mm wide, up to 7 mm thick. Rhizomorphs simple, grayish orange (6C5) to brown (7E4), up to 3 mm thick, 4 cm long. Odour foetid (mainly from gleba). Taste mild.</p><p>Basidiospores (3.5–)3.7–4.2(–4.5) × 1.6–2.0(–2.3) μm, Q= (1.7–)2.1–2.4 (–2.6), Q<sub>m</sub>= 2.3 ± 0.2, cylindrical to long ellipsoid, hyaline and light olivaceous in H<sub>2</sub>O and 5% KOH solution, inamyloid, thin-walled, smooth, truncate at one end under light microscope. Hyphae of receptacle, pseudostipe and indusium hyaline, thin-walled, pseudoparenchymatic, consisting of globose to subglobose or irregularly globose structures, up to 25 μm in diam. Hyphae of volva tubular and branched, 3–5 μm in diam., thin-walled, smooth, septate, with clamp-connections. Hyphae of rhizomorphs filamentous, up to 6.0 μm in diam., thin-walled, smooth, septate, rarely branched.</p></tp:treatment-sec><tp:treatment-sec sec-type="habitat" id="SECID0EVGAI"><title>Habitat and distribution.</title><p>Solitary or scattered on soil with decaying litter in forests dominated by broad-leaved trees and bamboo groves. So far known only from southern China and southwestern China (Guizhou). Season: May to June.</p></tp:treatment-sec><tp:treatment-sec sec-type="etymology" id="SECID0E1GAI"><title>Etymology.</title><p>With reference to the rigid indusium.</p></tp:treatment-sec><tp:treatment-sec sec-type="material" id="SECID0E6GAI"><title>Additional specimens examined.</title><p>China. Hunan Province, Rucheng County, Jiulongjiang National Forest Park (<named-content xmlns:xlink="http://www.w3.org/1999/xlink" content-type="dwc:verbatimCoordinates" xlink:type="simple"><named-content content-type="geo-json" specific-use="{&#34;type&#34;:&#34;Point&#34;,&#34;coordinates&#34;:[113.802778,25.446944]}" id="NCID0EIHAI" xlink:type="simple">25°26'49"N, 113°48'10"E</named-content></named-content>, alt. 555 m), Huang Hao, 7 May 2015 (<named-content xmlns:xlink="http://www.w3.org/1999/xlink" content-type="dwc:institutional_code" xlink:type="simple">GDGM</named-content> 54237); Guizhou Province, Duyun County, Doupengshan scenic place (<named-content xmlns:xlink="http://www.w3.org/1999/xlink" content-type="dwc:verbatimCoordinates" xlink:type="simple"><named-content content-type="geo-json" specific-use="{&#34;type&#34;:&#34;Point&#34;,&#34;coordinates&#34;:[107.380278,26.354722]}" id="NCID0EUHAI" xlink:type="simple">26°21'17"N, 107°22'49"E</named-content></named-content>, alt. 1300 m), Deng Chunying, 16 May 2020 (Dcy2517); Guangdong Province, Shaoguan City, Nanling National Nature Reserve (<named-content xmlns:xlink="http://www.w3.org/1999/xlink" content-type="dwc:verbatimCoordinates" xlink:type="simple"><named-content content-type="geo-json" specific-use="{&#34;type&#34;:&#34;Point&#34;,&#34;coordinates&#34;:[113.122778,24.831667]}" id="NCID0E3HAI" xlink:type="simple">24°49'54"N, 113°7'22"E</named-content></named-content>, alt. 994 m), Song Bin and Xie Dechun, 27 May 2021 (<named-content xmlns:xlink="http://www.w3.org/1999/xlink" content-type="dwc:institutional_code" xlink:type="simple">GDGM</named-content> 85470); Guangdong Province, Jiangmen City, Yunkaishan National Nature Reserve. <named-content xmlns:xlink="http://www.w3.org/1999/xlink" content-type="dwc:verbatimCoordinates" xlink:type="simple"><named-content content-type="geo-json" specific-use="{&#34;type&#34;:&#34;Point&#34;,&#34;coordinates&#34;:[111.156389,22.256111]}" id="NCID0EIIAI" xlink:type="simple">(22°15'22"N, 111°9'23"E</named-content></named-content>, alt. 1480 m), Song Bin and Wen Huashu, 10 June 2020 (<named-content xmlns:xlink="http://www.w3.org/1999/xlink" content-type="dwc:institutional_code" xlink:type="simple">GDGM</named-content> 81179); Guangdong Province, Jiangmen City, Yunkaishan National Nature Reserve. (<named-content xmlns:xlink="http://www.w3.org/1999/xlink" content-type="dwc:verbatimCoordinates" xlink:type="simple"><named-content content-type="geo-json" specific-use="{&#34;type&#34;:&#34;Point&#34;,&#34;coordinates&#34;:[111.210000,22.299444]}" id="NCID0EUIAI" xlink:type="simple">22°17'58"N, 111°12'36"E</named-content></named-content>, alt. 1420 m), Song Bin and Wen Huashu, 10 June 2020 (<named-content xmlns:xlink="http://www.w3.org/1999/xlink" content-type="dwc:institutional_code" xlink:type="simple">GDGM</named-content> 81195).</p></tp:treatment-sec></tp:taxon-treatment>
